# Supplementary material for: Comparison of the effects of triglyceride variability and exposure estimate on clinical prognosis in diabetic patients
Source: Cardiovasc Diabetol. 2022 Nov 15;21:245. doi: 10.1186/s12933-022-01681-8 (PMC9667663; doi:10.1186/s12933-022-01681-8)
Supplement: Supplementary file 2 — Additional file 2. This file contains files for the analysis code of R and SAS programs used in this study. [file 12933_2022_1681_MOESM2_ESM.zip]

Archive with 12 entries (11 files):
- Analysis Code/
- __MACOSX/._Analysis Code
- Analysis Code/.DS_Store
- __MACOSX/Analysis Code/._.DS_Store
- Analysis Code/SAS_code.sas
- __MACOSX/Analysis Code/._SAS_code.sas
- Analysis Code/R_code.R
- __MACOSX/Analysis Code/._R_code.R
- Analysis Code/SAS_code.txt
- __MACOSX/Analysis Code/._SAS_code.txt
- Analysis Code/R_code.txt
- __MACOSX/Analysis Code/._R_code.txt
