# Supplementary material for: Comparison of the effects of triglyceride variability and exposure estimate on clinical prognosis in diabetic patients
Source: Cardiovasc Diabetol. 2022 Nov 15;21:245. doi: 10.1186/s12933-022-01681-8 (PMC9667663; doi:10.1186/s12933-022-01681-8)
Supplement: Supplementary file 2 — Additional file 2. This file contains files for the analysis code of R and SAS programs used in this study. [file 12933_2022_1681_MOESM2_ESM.zip › Analysis Code/SAS_code.sas]

/***************************************************************
	       								[Baseline analysis]
****************************************************************/
/****Total population****/
/*1.Categorical variable*/
PROC FREQ DATA= data1;
TABLES CV*(sex smoking alcohol hypertension antihypertensive_drug dyslipidemia statin tg_lowering_drug 
				  ckd insulin antiplatelet_drug anticoagulant_drug)/  CHISQ NOCOL NOPERCENT;
TABLES CEE*(sex smoking alcohol hypertension antihypertensive_drug dyslipidemia statin tg_lowering_drug 
				  ckd insulin antiplatelet_drug anticoagulant_drug)/  CHISQ NOCOL NOPERCENT;
RUN;
/*2. Continuous variable*/
PROC MEANS DATA=data1 MAXDEC=2 MEAN STD;
CLASS CV;
VAR  age BMI SBP DBP Glucose Creatinine HbA1c hsCRP TC LDL HDL TG_baseline CV CEE
		number_of_TG_measurement Interval_TG;
RUN;
PROC MEANS DATA=data1 MAXDEC=2 MEAN STD;
CLASS CEE;
VAR  age BMI SBP DBP Glucose Creatinine HbA1c hsCRP TC LDL HDL TG_baseline CV CEE
		 number_of_TG_measurement Interval_TG;
RUN;

/******************************************************************
	       					      [Propensity Score Matching]
*******************************************************************/
*1. CV matching;
PROC PSMATCH data=data1 REGION=CS;
CLASS CV age sex smoking alcohol hypertension dyslipidemia ckd insulin tg_lowering_drug 
			antiplatelet_drug anticoagulant_drug;
PSMODEL CV(Treated='High_CV') = age sex smoking alcohol hypertension dyslipidemia
														CKD creatinine insulin tg_lowering_drug antiplatelet_drug anticoagulant_drug
														HbA1c hsCRP TC LDL HDL TG_baseline number_of_TG_measurement Interval_TG;
MATCH Method=GREEDY(k=1) Caliper=0.25 EXACT=(age);
OUTPUT OUT (obs=match)=CV_match lps=Lps matchid=_MatchID;
run;
*CV SMD - using  stddiff macro;
%stddiff(inds=CV_match, 
				groupvar=CV,
				numvars=age BMI SBP DBP glucose creatinine HbA1c hsCRP TC LDL HDL TG 
								CV CEE number Interval_TG,
				charvars= sex smoking alcohol hypertension antihypertensive_drug dyslipidemia statin
							     ckd insulin tg_lowering_drug antiplatelet_drug anticoagulant_yn,
				stdfmt=8.4,
				outds= stddiff_result);
RUN;

*2. CEE matching;
PROC PSMATCH data=data1 REGION=CS;
CLASS CV age sex smoking alcohol hypertension dyslipidemia ckd insulin tg_lowering_drug 
			antiplatelet_drug anticoagulant_drug;
PSMODEL CEE(Treated='High_CEE') = age sex smoking alcohol hypertension dyslipidemia
														CKD creatinine insulin tg_lowering_drug antiplatelet_drug anticoagulant_drug
														HbA1c hsCRP TC LDL HDL number_of_TG_measurement Interval_TG;
MATCH Method=GREEDY(k=1) Caliper=0.25 EXACT=(age);
OUTPUT OUT (obs=match)=CEE_match lps=Lps matchid=_MatchID;
run;
*CEE SMD;
%stddiff(inds=CEE_match, 
				groupvar=CEE,
				numvars=age BMI SBP DBP glucose creatinine HbA1c hsCRP TC LDL HDL TG 
								CV CEE number Interval_TG,
				charvars= sex smoking alcohol hypertension antihypertensive_drug dyslipidemia statin
							     ckd insulin tg_lowering_drug antiplatelet_drug anticoagulant_yn,
				stdfmt=8.4,
				outds= stddiff_result);
RUN;

/******************************************************************
	       					      [Incidence of endpoint]
*******************************************************************/
* CV group;
PROC FREQ DATA=CV_match;
TABLES CV*(MAE_yn MI_yn Stroke_yn death_yn) / CHISQ NOCOL NOPERCENT;
RUN;
*CEE group;
PROC FREQ DATA=CEE_match;
TABLES CEE*(MAE_yn MI_yn Stroke_yn death_yn) / CHISQ NOCOL NOPERCENT;
RUN;

/******************************************************************
	       				   [IMultivariable Cox regression analysis]
*******************************************************************/
*CV group;
*1) MAE;
PROC PHREG DATA=CV_match COVS(aggregate);
CLASS CV(ref='LOW_CV') dyslipidemia tg_lowering_drug anticoagulant_yn;
MODEL MAE_time*MAE_yn(0)=CV dyslipidemia  creatinine tg_lowering_drug 
												anticoagulant_yn hsCRP tg_c number_of_TG_measurement /risklimits;
HAZARDRATIO 'cv' CV;
ID _MatchID;
RUN;
*2) MI;
PROC PHREG DATA=CV_match COVS(aggregate);
CLASS CV(ref='LOW_CV') dyslipidemia tg_lowering_drug anticoagulant_yn;
MODEL MI_time*MI_yn(0)=CV dyslipidemia  creatinine tg_lowering_drug 
										  anticoagulant_yn hsCRP tg_c number_of_TG_measurement /risklimits;
HAZARDRATIO 'cv' CV;
ID _MatchID;
RUN;
*3) Stroke;
PROC PHREG DATA=CV_match COVS(aggregate);
CLASS CV(ref='LOW_CV') dyslipidemia tg_lowering_drug anticoagulant_yn;
MODEL Stroke_time*Stroke_yn(0)=CV dyslipidemia  creatinine tg_lowering_drug 
												      anticoagulant_yn hsCRP tg_c number_of_TG_measurement /risklimits;
HAZARDRATIO 'cv' CV;
ID _MatchID;
RUN;
*4) Death;
PROC PHREG DATA=CV_match COVS(aggregate);
CLASS CV(ref='LOW_CV') dyslipidemia tg_lowering_drug anticoagulant_yn;
MODEL Death_time*Death_yn(0)=CV dyslipidemia  creatinine tg_lowering_drug 
												anticoagulant_yn hsCRP tg_c number_of_TG_measurement /risklimits;
HAZARDRATIO 'cv' CV;
ID _MatchID;
RUN;
*CEE group;
*1) MAE;
PROC PHREG DATA=CEE_match COVS(aggregate);
CLASS CEE(ref='LOW_CEE') dyslipidemia tg_lowering_drug;
MODEL MAE_time*MAE_yn(0)=CEE DBP dyslipidemia statin tg_lowering_drug TC HDL/risklimits;
HAZARDRATIO 'CEE' CEE;
ID _MatchID;
RUN;
*2) MI;
PROC PHREG DATA=CEE_match COVS(aggregate);
CLASS CEE(ref='LOW_CEE') dyslipidemia tg_lowering_drug;
MODEL MI_time*MI_yn(0)=CEE DBP dyslipidemia statin tg_lowering_drug TC HDL/risklimits;
HAZARDRATIO 'CEE' CEE;
ID _MatchID;
RUN;
*3) Stroke;
PROC PHREG DATA=CEE_match COVS(aggregate);
CLASS CEE(ref='LOW_CEE') dyslipidemia tg_lowering_drug;
MODEL Stroke_time*Stroke_yn(0)=CEE DBP dyslipidemia statin tg_lowering_drug TC HDL/risklimits;
HAZARDRATIO 'CEE' CEE;
ID _MatchID;
RUN;
*4) Death;
PROC PHREG DATA=CEE_match COVS(aggregate);
CLASS CEE(ref='LOW_CEE') dyslipidemia tg_lowering_drug;
MODEL Death_time*Death_yn(0)=CEE DBP dyslipidemia statin tg_lowering_drug TC HDL/risklimits;
HAZARDRATIO 'CEE' CEE;
ID _MatchID;
RUN;
