# Supplementary material for: Comparison of the effects of triglyceride variability and exposure estimate on clinical prognosis in diabetic patients
Source: Cardiovasc Diabetol. 2022 Nov 15;21:245. doi: 10.1186/s12933-022-01681-8 (PMC9667663; doi:10.1186/s12933-022-01681-8)
Supplement: Supplementary file 2 — Additional file 2. This file contains files for the analysis code of R and SAS programs used in this study. [file 12933_2022_1681_MOESM2_ESM.zip › Analysis Code/R_code.R]

#########Library############
library(dplyr)
library(lme4)
library(npmlda)
library(splines)
library(DescTools)	
library('xlsx')
library(survival)
library(ggplot2)
library(survminer)
library(coin)
library(ggpubr)

######################################################################
#     [CEE:linear mixed-effects model with cubic spline]             #
######################################################################
# na values removed data : 0 rows removed.
data1<-na.omit(data)

# 1. fitting spline model
fit <- lmer(TG ~ bs(t, df=12) + (1 + t|person_id), data=data1)   ##bs: B-Spline Basis for Polynomial Splines / t: quadratic shape
summary(fit)

new=expand.grid(person_id=unique(data1$person_id),t=c(0:36))
dat.fit <- data.frame(cbind(new, y=predict(fit, newdata = new)))


auc.ID <- dat.fit %>% group_by(person_id) %>%
  summarise(auc=AUC(t, y, method = "trapezoid")) #curve is formed by connecting all points a direct line

###################################################################
#                     [Correlation plot]                          #
###################################################################
#1.Total population
#correlation
round(cor(data$CV, data$CEE),2)
#correlation test
cor.test(data$CV, data$CEE)
#correlation plot
ggscatter(data, x="CEE", y="CV", add="reg.line", add.params=list(color="darkgray", fill="lightgray"),xlim=c(0,30000),ylim=c(0,200),conf.int = TRUE)+
  ylab("Triglyceride CV (%)")+xlab("Triglyceride CEE (mg/dL)")+
  font("xlab", size = 15, face="bold")+font("ylab", size=15, face="bold")+font("xy.text", size = 15, face = "bold")


#by sex
##Female
female <- data[data$sex==1,]
round(cor(female$CV, female$CEE),2) #0.29
cor.test(female$CEE, female$CV)

ggscatter(female, x="CEE", y="CV", add="reg.line", add.params=list(color="darkgray", fill="lightgray"),xlim=c(0,30000),ylim=c(0,200),conf.int = TRUE)+
  ylab("Triglyceride CV (%)")+xlab("Triglyceride CEE (mg/dL)")+font("xlab", size = 15, face="bold")+
  font("ylab", size=15, face="bold")+font("xy.text", size = 15, face = "bold")+font("xy.text", size = 15, face = "bold")

##Male
male <- data[data$sex==0,]
round(cor(male$CV, male$CEE),2) #0.31
cor.test(male$CV, male$CEE)

ggscatter(male, x="CEE", y="CV", add="reg.line", add.params=list(color="darkgray", fill="lightgray"),xlim=c(0,30000),ylim=c(0,200),conf.int = TRUE)+
  ylab("Triglyceride CV (%)")+xlab("Triglyceride CEE (mg/dL)")+
  font("xlab", size = 15, face="bold")+font("ylab", size=15, face="bold")+font("xy.text", size = 15, face = "bold")


###################################################################
#                     [Kaplan-Meier plot]                         #
###################################################################
#1.TG CV Kaplan-Meier plot
cv_match <- readxl::read_excel(path='/cv_match.xlsx',col_names=TRUE) #CV macthing dataset 

#1-1) MACCE
logrank_test(Surv(MAE_time,MAE_yn)~as.factor(CV), data=cv_match) #0.01
cv_match$MAE_time <- cv_match$MAE_time/365

fit1 <- survfit(Surv(MAE_time,MAE_yn)~CV, data=cv_match)
MAE.plot= ggsurvplot(fit1, conf.int=FALSE, fun='event',ylim=c(0,0.1),
                       font.tickslab=c(11),font.x=c(12,"bold"), font.y=c(12,"bold"),surv.scale="percent")
MAE.plot$plot+theme(legend.position ="none", axis.title.y=element_blank(),axis.title.x=element_blank())+font("xy.text",size=1,color="white")
# ggsurvplot(fit1, fun='event')


#1-2) MI
logrank_test(Surv(MI_time,MI_yn)~as.factor(CV), data=cv_match) #0.42

cv_match$MI_time <- cv_match$MI_time/365

fit2 <- survfit(Surv(MI_time,MI_yn)~CV, data=cv_match)
MI.plot= ggsurvplot(fit2, conf.int=FALSE, fun='event',ylim=c(0,0.1),
                       font.tickslab=c(11),font.x=c(12,"bold"), font.y=c(12,"bold"),surv.scale="percent")
MI.plot$plot+theme(legend.position ="none", axis.title.y=element_blank(),axis.title.x=element_blank())+font("xy.text",size=1,color="white")
# ggsurvplot(fit2, fun='event')

#1-3) Stroke 
logrank_test(Surv(stroke_time,stroke_yn)~as.factor(CV), data=cv_match) #0.69

cv_match$stroke_time <- cv_match$stroke_time/365

fit3 <- survfit(Surv(stroke_time,stroke_yn)~cv_gubun, data=cv_match)
Stroke.plot= ggsurvplot(fit3, conf.int=FALSE, fun='event',ylim=c(0,0.1),
                       font.tickslab=c(11),font.x=c(12,"bold"), font.y=c(12,"bold"),surv.scale="percent")
Stroke.plot$plot+theme(legend.position ="none", axis.title.y=element_blank(),axis.title.x=element_blank())+font("xy.text",size=1,color="white")

#1-4)Death
logrank_test(Surv(death_time,death_yn)~as.factor(cv_gubun), data=cv_match) #0.01

cv_match$death_time <- cv_match$death_time/365

fit4 <- survfit(Surv(death_time,death_yn)~cv_gubun, data=cv_match)
Death.plot= ggsurvplot(fit4, conf.int=FALSE, fun='event',ylim=c(0,0.1),
                       font.tickslab=c(11),font.x=c(12,"bold"), font.y=c(12,"bold"),surv.scale="percent")
Death.plot$plot+theme(legend.position ="none", axis.title.y=element_blank(),axis.title.x=element_blank())+font("xy.text",size=1,color="white")

#2.TG CEE Kaplan-Meier plot
CEE_match <- readxl::read_excel(path='/CEE_match.xlsx',col_names=TRUE) #CEE macthing dataset 

#2-1) MACCE
logrank_test(Surv(MACCE_time,MACCE_yn)~as.factor(CEE), data=CEE_match) #0.41

CEE_match$MACCE_time <- CEE_match$MACCE_time/365

fit1_1 <- survfit(Surv(MACCE_time,MACCE_yn)~CEE, data=CEE_match)
MACCE.plot2= ggsurvplot(fit1_1, conf.int=FALSE, fun='event',ylim=c(0,0.1),
                       font.tickslab=c(11),font.x=c(12,"bold"), font.y=c(12,"bold"), font.legend=c(10,"bold"),surv.scale="percent")
MACCE.plot2$plot+theme(legend.position ="none", axis.title.y=element_blank(),axis.title.x=element_blank())+font("xy.text",size=1,color="white")


#2-2) MI
logrank_test(Surv(mi_time,MI_yn)~as.factor(CEE), data=CEE_match) #0.93

CEE_match$mi_time <- CEE_match$mi_time/365

fit2_2 <- survfit(Surv(mi_time,MI_yn)~CEE, data=CEE_match)
MI.plot2= ggsurvplot(fit2_2, conf.int=FALSE, fun='event',ylim=c(0,0.1),
                       legend.title="", legend.labs=c("High CEE","Low CEE"),
                       font.tickslab=c(11),font.x=c(12,"bold"), font.y=c(12,"bold"), font.legend=c(10,"bold"),surv.scale="percent")
MI.plot2$plot+theme(legend.position ="none", axis.title.y=element_blank(),axis.title.x=element_blank())+font("xy.text",size=1,color="white")


#2-3) Stroke
logrank_test(Surv(stroke_time,stroke_yn)~as.factor(CEE), data=CEE_match) #0.61

CEE_match$stroke_time <- CEE_match$stroke_time/365

fit3_3 <- survfit(Surv(stroke_time,stroke_yn)~CEE, data=CEE_match)
Stroke.plot2= ggsurvplot(fit3_3, conf.int=FALSE, fun='event',ylim=c(0,0.1),
                       legend.title="", legend.labs=c("High CEE","Low CEE"),
                       font.tickslab=c(11),font.x=c(12,"bold"), font.y=c(12,"bold"), font.legend=c(10,"bold"),surv.scale="percent")
Stroke.plot2$plot+theme(legend.position ="none", axis.title.y=element_blank(),axis.title.x=element_blank())+font("xy.text",size=1,color="white")


#2-4) Death
logrank_test(Surv(death_time,death_yn)~as.factor(CEE), data=CEE_match) #0.13

CEE_match$death_time <- CEE_match$death_time/365

fit4_4 <- survfit(Surv(death_time,death_yn)~CEE, data=CEE_match)
Death.plot2= ggsurvplot(fit4_4, conf.int=FALSE, fun='event',ylim=c(0,0.1),
                       legend.title="", legend.labs=c("High CEE","Low CEE"),
                       font.tickslab=c(11),font.x=c(12,"bold"), font.y=c(12,"bold"), font.legend=c(10,"bold"),surv.scale="percent")
Death.plot2$plot+theme(legend.position ="none", axis.title.y=element_blank(),axis.title.x=element_blank())+font("xy.text",size=1,color="white")
